# Supplementary material for: Regional Variation of Gap Junctional Connections in the Mammalian Inner Retina
Source: Cells. 2021 Sep 12;10(9):2396. doi: 10.3390/cells10092396 (PMC8466939; doi:10.3390/cells10092396)
Supplement: Supplementary file 1 [file cells-10-02396-s001.zip]

Archive with 1 entries (1 files):
- cells-1351548-SI.pdf
